# Supplementary material for: Genome-wide association identifies several QTLs controlling cysteine and methionine content in soybean seed including some promising candidate genes
Source: Sci Rep. 2020 Dec 11;10:21812. doi: 10.1038/s41598-020-78907-w (PMC7733516; doi:10.1038/s41598-020-78907-w)
Supplement: Supplementary file 3 — Supplementary information 3. [file 41598_2020_78907_MOESM3_ESM.xlsx]

## Sheet: Table_S5(MLM_QTL)
GENOME-WIDE ASSOCIATION IDENTIFIES SEVERAL QTLS CONTROLLING CYSTEINE AND METHIONINE CONTENT IN SOYBEAN SEED INCLUDING SOME PROMISING CANDIDATE GENES. Sidiki Malle1, Milad Eskandari2, Malcolm Morrison3, François Belzile1* 1Département de phytologie, Faculty of Agricultural and Food Sciences and Institute for Integrative and Systems Biology (IBIS), Laval University, Quebec City, Quebec, Canada 2Dep…
Gene models on Genome build Glyma2.0
Trait	Chr	SNP (bp)	QTL #°	Haplotype extand (Kb)	Model	Start	Stop	Gene Ontology Biological Process Descriptions	Gene Ontology Molecular Function Descriptions	Gene Ontology Cellular Component Descriptions	KOG_Desctiptions
Cys	5	837.667	1	200	Glyma.05g009500	833294	836929	protein import into mitochondrial outer membrane	NA	cytoplasm; "cytosol"; "mitochondrial outer membrane translocase complex"	NA	NA	NA
					Glyma.05g009600	839046	839396	NA	NA	NA	NA	NA	NA
					Glyma.05g009700	839823	846541	regulation of transcription from RNA polymerase II promoter	RNA polymerase II transcription cofactor activity	mediator complex; "nucleus"	Subunit 17 of Mediator complex	NA	NA
Cys and Cys + Met	8	47,147,391	2	62	Glyma.08g359400	47124368	47126962	glucuronoxylan metabolic process; "lignin biosynthetic process"; "lignin catabolic process"; "oxidation-reduction process"; "phenylpropanoid metabolic process"; "plant-type cell wall biogenesis"; "xylan biosynthetic process"	copper ion binding; "hydroquinone:oxygen oxidoreductase activity"; "oxidoreductase activity"	apoplast; "extracellular region"	Multicopper oxidase; "Multicopper oxidase"; "Multicopper oxidase"	MULTI-COPPER OXIDASE	Multicopper_oxidases
					Glyma.08g359500	47130702	47135597	biological process	molecular function	extracellular region	NA	NA	NA
					Glyma.08g359600	47140158	47149000	mRNA splicing, via spliceosome; "protein import into nucleus"; "pyrimidine ribonucleotide biosynthetic process"; "rRNA processing"	nucleotide binding	CUL4-RING ubiquitin ligase complex; "nucleus"	WD domain, G-beta repeat; "Utp21 specific WD40 associated putative domain "	PRE-MRNA SPLICING FACTOR PRP19-RELATED	WD_repeat_protein
					Glyma.08g359700	47157757	47168829	biological process	NA	integral to membrane; "plasma membrane"	CemA family	NA	NA
					Glyma.08g359800	47168830	47170284	NA	NA	NA	NA	NA	NA
					Glyma.08g359900	47170477	47175171	NA	ATPase activator activity; "chaperone binding"	cytoplasm	Activator of Hsp90 ATPase, N-terminal	HEAT SHOCK PROTEIN 90 (HSP90) CO-CHAPERONE AHA-1	NA
					Glyma.08g360000	47176356	47200848	pollen exine formation	NA	Golgi apparatus; "endoplasmic reticulum"; "mitochondrion"	NA	NA	NA
Met	8	47,343,134	3	5	Glyma.08g361700	47332057	47339934	protein N-linked glycosylation; protein phosphorylation	ATP binding; kinase activity; protein kinase activity; protein serine/threonine kinase activity; transferase activity, transferring phosphorus-containing groups	nucleus	Protein kinase domain	CASEIN KINASE-RELATED	Casein_kinase_(serine/threonine/tyrosine_protein_kinase)
					Glyma.08g361800	47341194	47343107	biological process	molecular function	mitochondrion	NA	NA	NA
Cys; Met and Cys + Met	8	47,797,482	4	200	Glyma.08g367100	47766869	47772423	response to trehalose stimulus; "transmembrane transport"; "transport"	carbohydrate transmembrane transporter activity; "substrate-specific transmembrane transporter activity"; "sugar:hydrogen symporter activity"; "transmembrane transporter activity"; "transporter activity"	chloroplast envelope; "integral to membrane"; "membrane"; "plasma membrane"	Sugar (and other) transporter	FAMILY NOT NAMED	Predicted_transporter_(major_facilitator_superfamily)
					Glyma.08g367200	47774583	47776155	NA	transferase activity, transferring glycosyl groups	membrane; "mitochondrion"	Core-2/I-Branching enzyme	NA	NA
					Glyma.08g367300	47777310	47778086	biological process	sugar transmembrane transporter activity	integral to membrane; "integral to plasma membrane"; "membrane"; "plasma membrane"	Sugar efflux transporter for intercellular exchange	RAG1-ACTIVATING PROTEIN 1	NA
					Glyma.08g367400	47783600	47785134	RNA methylation; "protein import into mitochondrial inner membrane"; "protein targeting to mitochondrion"	P-P-bond-hydrolysis-driven protein transmembrane transporter activity; "copper ion binding"	chloroplast; "intracellular"; "mitochondrial inner membrane"; "mitochondrial intermembrane space"; "mitochondrion"	Tim10/DDP family zinc finger	TRANSLOCASE OF INNER MITOCHONDRIAL MEMBRANE 13 HOMOLOG	Mitochondrial_import_inner_membrane_translocase,_subunit_TIM13
					Glyma.08g367500	47785482	47785664	NA	NA	NA	NA	NA	NA
					Glyma.08g367600	47786586	47786872	ATP synthesis coupled electron transport; "DNA-dependent transcription, elongation"; "aromatic amino acid family metabolic process"; "cellular amino acid biosynthetic process"; "coenzyme biosynthetic process"; "generation of precursor metabolites and energy"; "glycine catabolic process"; "isopentenyl diphosphate biosynthetic process, mevalonate-independent pathway"; "jasmonic acid biosynthetic pr…	NADPH dehydrogenase activity; "oxidoreductase activity, acting on NAD(P)H"	chloroplast; "chloroplast thylakoid"; "chloroplast thylakoid membrane"; "plasma membrane"	NADH-ubiquinone/plastoquinone oxidoreductase chain 4L	NA	NA
					Glyma.08g367700	47792490	47793777	NA	NA	NA	Queuine tRNA-ribosyltransferase	QUEUINE TRNA-RIBOSYLTRANSFERASE	NA
Cys; Met and Cys + Met	10	1,815,572	5	200	Glyma.10g019900	1736235	1737575	toxin catabolic process	glutathione transferase activity	cytoplasm	Glutathione S-transferase, N-terminal domain; "Glutathione S-transferase, C-terminal domain"	GLUTATHIONE S-TRANSFERASE, GST, SUPERFAMILY, GST DOMAIN CONTAINING	Glutathione_S-transferase
					Glyma.10g020000	1741189	1744154	potassium ion transmembrane transport; "potassium ion transport"	potassium:sodium symporter activity; "potassium ion transmembrane transporter activity"	membrane; "plasma membrane"	K+ potassium transporter	NA	NA
					Glyma.10g020100	1750132	1750917	regulation of transcription, DNA-dependent	DNA binding; "sequence-specific DNA binding"; "sequence-specific DNA binding transcription factor activity"	intracellular; "nucleus"	Histone-like transcription factor (CBF/NF-Y) and archaeal histone	CCAAT-BINDING TRANSCRIPTION FACTOR-RELATED	NA
					Glyma.10g020200	1761176	1763854	innate immune response; "regulation of transcription, DNA-dependent"; "response to bacterium"	nucleic acid binding; "sequence-specific DNA binding transcription factor activity"; "zinc ion binding"	intracellular; "nucleus"	NA	SERINE/THREONINE-PROTEIN KINASE RIO	NA
					Glyma.10g020300	1767246	1779253	cation transport; "transmembrane transport"	cation transmembrane transporter activity; "efflux transmembrane transporter activity"	integral to membrane; "membrane"	Cation efflux family	CATION EFFLUX PROTEIN/ ZINC TRANSPORTER	Mitochondrial_Fe2+_transporter_MMT1_and_related_transporters_(cation_diffusion_facilitator_superfamily)
					Glyma.10g020400	1770714	1774111	biological process	DNA binding; "protein dimerization activity"	nucleus	BED zinc finger; "Protein of unknown function (DUF 659)"; "hAT family C-terminal dimerisation region"	UNCHARACTERIZED	NA
					Glyma.10g020500	1779377	1779750	NA	NA	NA	NA	NA	NA
					Glyma.10g020600	1782653	1786135	biological process	nucleic acid binding; "zinc ion binding"	nucleus	Zinc finger C-x8-C-x5-C-x3-H type (and similar)	PROTEIN PHOSPHATASE RELATED	CCCH-type_Zn-finger_protein
					Glyma.10g020700	1788367	1792863	biological process	nucleic acid binding; "zinc ion binding"	nucleus	Zinc finger C-x8-C-x5-C-x3-H type (and similar)	PROTEIN PHOSPHATASE RELATED	CCCH-type_Zn-finger_protein
					Glyma.10g020800	1799752	1804855	pollen tube growth; "response to light stimulus"	signal transducer activity	plasma membrane	BTB/POZ domain; "NPH3 family"	FAMILY NOT NAMED	NA
					Glyma.10g020900	1808789	1810391	anther development; "cell redox homeostasis"	arsenate reductase (glutaredoxin) activity; "electron carrier activity"; "protein disulfide oxidoreductase activity"	cellular component	Glutaredoxin	GLUTAREDOXIN	Glutaredoxin_and_related_proteins
					Glyma.10g021000	1815784	1816071	anther development; "cell redox homeostasis"	arsenate reductase (glutaredoxin) activity; "electron carrier activity"; "protein disulfide oxidoreductase activity"	cellular component	Glutaredoxin	GLUTAREDOXIN	Glutaredoxin_and_related_proteins
					Glyma.10g021100	1822877	1823688	anther development; "cell redox homeostasis"	arsenate reductase (glutaredoxin) activity; "electron carrier activity"; "protein disulfide oxidoreductase activity"	cellular component	Glutaredoxin	GLUTAREDOXIN	Glutaredoxin_and_related_proteins
					Glyma.10g021200	1834055	1834886	cell redox homeostasis	electron carrier activity; "protein disulfide oxidoreductase activity"	cytoplasm	Glutaredoxin	GLUTAREDOXIN	Glutaredoxin_and_related_proteins
					Glyma.10g021300	1844856	1845641	anther development; "cell redox homeostasis"	electron carrier activity; "protein disulfide oxidoreductase activity"	cytoplasm	Glutaredoxin	GLUTAREDOXIN	Glutaredoxin_and_related_proteins
					Glyma.10g021400	1857313	1860298	coumarin biosynthetic process; "positive regulation of flavonoid biosynthetic process"; "regulation of transcription, DNA-dependent"; "response to wounding"	sequence-specific DNA binding transcription factor activity; "zinc ion binding"	intracellular; "nucleus"	CCT motif	NA	GATA-4/5/6_transcription_factors
					Glyma.10g021500	1868221	1871561	auxin mediated signaling pathway; "cellular response to phosphate starvation"; "lateral root formation"; "pollen maturation"; "regulation of circadian rhythm"; "response to auxin stimulus"; "response to molecule of bacterial origin"; "signal transduction"; "stamen development"; "stomatal complex morphogenesis"; "ubiquitin-dependent protein catabolic process"	auxin binding; "inositol hexakisphosphate binding"; "protein binding"; "ubiquitin-protein ligase activity"	SCF ubiquitin ligase complex; "nucleus"; "ubiquitin ligase complex"	NA	F-BOX/LEUCINE RICH REPEAT PROTEIN	Leucine_rich_repeat_proteins,_some_proteins_contain_F-box
					Glyma.10g021600	1896159	1899256	biological process	molecular function	actin filament; "nuclear membrane"; "nucleus"; "vacuolar membrane"	KIP1-like protein	NA	NA
					Glyma.10g021700	1899356	1900976	response to karrikin	molecular function	anchored to membrane; "plasma membrane"	NA	NA	NA
					Glyma.10g021800	1902445	1911998	chloroplast organization; "isopentenyl diphosphate biosynthetic process, mevalonate-independent pathway"; "photosystem II repair"; "protein catabolic process"; "proteolysis"; "regulation of meristem growth"	catalytic activity; "serine-type endopeptidase activity"; "serine-type peptidase activity"	chloroplast; "chloroplast envelope"; "chloroplast stroma"; "chloroplast stromal thylakoid"; "chloroplast thylakoid membrane"; "mitochondrion"	Trypsin	SERINE PROTEASE FAMILY S1C HTRA-RELATED	Serine_protease
					Glyma.10g021900	1913824	1918535	NA	nucleic acid binding; "zinc ion binding"	nucleus	U1 zinc finger	NA	U1_snRNP-specific_protein_C
					Glyma.10g022000	1919552	1926140	histone methylation; "negative regulation of flower development"; "regulation of endosperm development"; "regulation of gene expression by genetic imprinting"; "reproduction"; "response to cold"; "vernalization response"	nucleotide binding; "protein binding"; "sequence-specific DNA binding transcription factor activity"	CUL4-RING ubiquitin ligase complex; "chromatin silencing complex"; "heterotrimeric G-protein complex"; "nucleus"; "polar nucleus"	WD domain, G-beta repeat	POLYCOMB PROTEIN	Transcriptional_repressor_EED/ESC/FIE,_required_for_transcriptional_silencing,_WD_repeat_superfamily
					Glyma.10g022100	1926771	1927461	transport	NA	mitochondrial inner membrane; "mitochondrion"	NA	NA	NA
Cys and Cys + Met	14	1,755,083	6	200	Glyma.14g024600	1755937	1778895	RNA methylation; "pyrimidine ribonucleotide biosynthetic process"	protein binding	chloroplast; "nucleus"; "vacuole"	U3 small nucleolar RNA-associated protein 10 ; "BP28CT (NUC211) domain"	BAP28	Uncharacterized_conserved_protein
Cys and Cys + Met	19	49,914,926	7	12	Glyma.19g254200	49912054	49917670	RNA interference; biological process; cell-cell signaling; methylation-dependent chromatin silencing; production of miRNAs involved in gene silencing by miRNA; production of ta-siRNAs involved in RNA interference; vegetative phase change; virus induced gene silencing	molecular function	nucleus; plasma membrane	Protein of unknown function (DUF3133)	NA	NA
					Glyma.19g254300	49920474	49924188	biological process	NA	cellular component	PF03005	FAMILY NOT NAMED	NA
Cys; Met and Cys + Met	20	31,861,877	8	139	Glyma.20g085100	31774770	31779804	biological process; plant-type cell wall modification; pollen tube growth	molecular function	nucleus	CCT motif	NA	NA
					Glyma.20g085200	31784964	31786969	actin filament bundle assembly; cellular membrane fusion	actin filament binding; sequence-specific DNA binding transcription factor activity; zinc ion binding	actin cytoskeleton; cytoplasm; plasma membrane	LIM domain	NA	NA
					Glyma.20g085300	31823173	31827117	biological process	molecular function	nucleus; vacuole	Domain of unknown function (DUF3527)	NA	NA
					Glyma.20g085400	31828204	31832688	embryo development ending in seed dormancy; translation	structural constituent of ribosome	chloroplast; cytosolic large ribosomal subunit; ribosome	Ribosomal protein L14p/L23e	50S/60S RIBOSOMAL PROTEIN L14/L23	60S_ribosomal_protein_L14/L17/L23
					Glyma.20g085500	31850124	31852110	anthocyanin accumulation in tissues in response to UV light; cell growth; cell tip growth; cell wall organization; cellulose metabolic process; multidimensional cell growth; plant-type cell wall biogenesis; polysaccharide biosynthetic process; regulation of hormone levels; root hair elongation	acid phosphatase activity	cell wall; plant-type cell wall; plasmodesma; vacuolar membrane; vacuole	HAD superfamily, subfamily IIIB (Acid phosphatase)	60S RIBOSOMAL PROTEIN L10	NA
					Glyma.20g085600	31889174	31891721	cellular response to phosphate starvation; lipid metabolic process	phosphatidate phosphatase activity	apoplast; membrane; nucleus	LNS2 (Lipin/Ned1/Smp2)	LIPIN	NA
Cys and Cys + Met	20	37,038,638	9	64	Glyma.20g128900	37033657	37036248	biological process	molecular function	endoplasmic reticulum	Reticulon
					Glyma.20g129000	37038318	37040153	cellular response to phosphate starvation; galactolipid biosynthetic process; negative regulation of transcription, DNA-dependent; phosphate ion transport	molecular function	nucleus	Protein_involved_in_vacuolar_polyphosphate_accumulation,_contains_SPX_domain
					Glyma.20g129100	37041951	37044659	cellular metal ion homeostasis; protein import into chloroplast stroma	copper uptake transmembrane transporter activity; iron ion transmembrane transporter activity; protein homodimerization activity	Tic complex; chloroplast; chloroplast envelope; chloroplast inner membrane	NA
					Glyma.20g129200	37049072	37052666	protein phosphorylation; transmembrane receptor protein tyrosine kinase signaling pathway	ATP binding; protein kinase activity; protein serine/threonine kinase activity; protein tyrosine kinase activity; transferase activity, transferring phosphorus-containing groups	NA	Serine/threonine_protein_kinase
					Glyma.20g129300	37056716	37059915	biological process	hydrolase activity	nucleus	NA
					Glyma.20g129400	37061238	37064473	L-serine biosynthetic process; megagametogenesis; metabolic process; oxidation-reduction process	ATP binding; NAD binding; amino acid binding; cofactor binding; nucleotide binding; oxidoreductase activity, acting on the CH-OH group of donors, NAD or NADP as acceptor; phosphoglycerate dehydrogenase activity	chloroplast; chloroplast stroma; membrane; mitochondrion; plastid	D-3-phosphoglycerate_dehydrogenase,_D-isomer-specific_2-hydroxy_acid_dehydrogenase_superfamily
					Glyma.20g129500	37068061	37080273	citrate transport; pyruvate transport; sodium ion transmembrane transport; sodium ion transport; transmembrane transport	citrate transmembrane transporter activity; potassium:hydrogen antiporter activity; pyruvate transmembrane transporter activity; sodium:hydrogen antiporter activity	chloroplast; integral to membrane	NA
					Glyma.20g129600	37075297	37078272	cellular response to UV-A; cellular response to high light intensity; chlorophyll biosynthetic process; isopentenyl diphosphate biosynthetic process, mevalonate-independent pathway; pentose-phosphate shunt; photosynthetic electron transport in photosystem I; photosystem II assembly; plastid organization; rRNA processing; regulation of proton transport; response to blue light; response to far red …	chlorophyll binding	chloroplast thylakoid membrane	NA
					Glyma.20g129700	37084005	37088880	L-methionine salvage from methylthioadenosine; cellular response to ethylene stimulus; cellular response to iron ion; cellular response to nitric oxide; methionine biosynthetic process	S-methyl-5-thioribose kinase activity; identical protein binding; transferase activity, transferring phosphorus-containing groups	cytosol	NA
					Glyma.20g129800	37087109	37088060	NA	NA	NA	NA
					Glyma.20g129900	37091399	37092697	defense response	NA	extracellular region	NA
					Glyma.20g130000	37095050	37095962	defense response	NA	extracellular region	NA

## Sheet: Table_S5(Multi-Locus_QTN)
GENOME-WIDE ASSOCIATION IDENTIFIES SEVERAL QTLS CONTROLLING CYSTEINE AND METHIONINE CONTENT IN SOYBEAN SEED INCLUDING SOME PROMISING CANDIDATE GENES. Sidiki Malle1, Milad Eskandari2, Malcolm Morrison3, François Belzile1* 1Département de phytologie, Faculty of Agricultural and Food Sciences and Institute for Integrative and Systems Biology (IBIS), Laval University, Quebec City, Quebec, Canada 2Dep…
Gene models on Genome build Glyma2.0
Trait	Chr	SNP (bp)	QTN #°	Haplotype extand (Kb)	Genes	Start	Stop	Gene Ontology Biological Process Descriptions	Gene Ontology Molecular Function Descriptions	Gene Ontology Cellular Component Descriptions	KOG_Desctiptions
Met	4	50,542,407	1	243	Glyma.04g236100	50424086	50428259	NA	phosphotransferase activity, alcohol group as acceptor	chloroplast; peroxisome	Phosphatidylinositol_4-kinase
					Glyma.04g236200	50431033	50435301	water transport	enzyme inhibitor activity; pectinesterase activity	nucleus	NA
					Glyma.04g236300	50451149	50453589	developmental process; embryonic pattern specification; inflorescence meristem growth; leaf morphogenesis; pollen development; protein folding; response to endoplasmic reticulum stress; response to heat; response to high light intensity; response to hydrogen peroxide; specification of floral organ number; stamen morphogenesis	NA	cytoplasm; cytosol	Nuclear_distribution_protein_NUDC
					Glyma.04g236400	50475855	50481115	biological process	molecular function	nucleus	NA
					Glyma.04g236500	50488502	50501662	DNA mediated transformation; regulation of transcription, DNA-dependent	DNA binding; zinc ion binding	nucleus; plasmodesma	Histone_H3_(Lys4)_methyltransferase_complex,_subunit_SET1_and_related_methyltransferases
					Glyma.04g236600	50503206	50509085	protein phosphorylation	ATP binding; kinase activity; protein kinase activity; structural molecule activity; transferase activity, transferring phosphorus-containing groups	chloroplast	Protein_kinase_PCTAIRE_and_related_kinases
					Glyma.04g236700	50517081	50525104	biological process; cytokinesis by cell plate formation; fatty acid beta-oxidation; gravitropism; microtubule cytoskeleton organization; protein import into peroxisome matrix	molecular function	cytosol; nucleus	NA
					Glyma.04g236800	50529637	50536772	cullin deneddylation; embryo development ending in seed dormancy; embryo sac egg cell differentiation; histone methylation; karyogamy; lipid storage; mRNA export from nucleus; maintenance of meristem identity; megagametogenesis; meristem structural organization; mitotic recombination; photomorphogenesis; positive regulation of transcription, DNA-dependent; protein deubiquitination; protein ubiqui…	nucleic acid binding; zinc ion binding	cytosol; nucleus	Splicing_factor_3a,_subunit_3
					Glyma.04g236900	50545450	50558665	ammonia assimilation cycle; developmental growth; gluconeogenesis; glutamate biosynthetic process; glycolysis; metabolic process; nitrate assimilation; nitrogen compound metabolic process; oxidation-reduction process; response to cadmium ion; response to salt stress	FMN binding; catalytic activity; flavin adenine dinucleotide binding; glutamate synthase (NADH) activity; glutamate synthase activity; glutamate synthase activity, NAD(P)H as acceptor; iron-sulfur cluster binding; iron ion binding; nucleotide binding; oxidoreductase activity; oxidoreductase activity, acting on the CH-NH2 group of donors; oxidoreductase activity, acting on the CH-NH2 group of dono…	chloroplast; chloroplast stroma; mitochondrion; plastid	Glutamate_synthase
					Glyma.04g237000	50558708	50569783	pentacyclic triterpenoid biosynthetic process; sterol biosynthetic process	ATP binding	cytoplasm	Phosphomevalonate_kinase
					Glyma.04g237100	50568067	50572435	biological process; hydrogen peroxide catabolic process	molecular function	nucleus	NA
					Glyma.04g237200	50576216	50582296	7-methylguanosine mRNA capping	molecular function	nucleus	NA
					Glyma.04g237300	50585802	50591062	defense response to bacterium; polyamine biosynthetic process	catalytic activity; protein binding; spermidine synthase activity; spermine synthase activity	cytoplasm; nucleus	Spermidine_synthase
					Glyma.04g237400	50592418	50600283	calcium ion transport; ion transport; potassium ion transport; transmembrane transport	calmodulin binding; cation channel activity; cyclic nucleotide binding; intracellular cyclic nucleotide activated cation channel activity; inward rectifier potassium channel activity; ion channel activity	membrane; plasma membrane	K+-channel_ERG_and_related_proteins,_contain_PAS/PAC_sensor_domain
					Glyma.04g237500	50604264	50609423	metabolic process	nucleotide binding; oxidoreductase activity	cellular component	Dehydrogenases_with_different_specificities_(related_to_short-chain_alcohol_dehydrogenases)
					Glyma.04g237600	50613749	50619304	protein folding	heat shock protein binding; unfolded protein binding	cytoplasm	NA
					Glyma.04g237700	50614236	50619957	NA	NA	NA	NA
					Glyma.04g237800	50628007	50631457	NA	NA	NA	NA
					Glyma.04g237900	50633740	50637624	metabolic process; transition metal ion transport; trehalose biosynthetic process	catalytic activity; trehalose-phosphatase activity	nucleus	NA
					Glyma.04g238000	50642805	50652044	pollen germination; regulation of RNA splicing; regulation of alternative mRNA splicing, via spliceosome; regulation of translation; seed germination	RNA binding	cytoplasm; cytoplasmic mRNA processing body; nucleus	Polypyrimidine_tract-binding_protein
					Glyma.04g238100	50659422	50660729	biological process	sugar transmembrane transporter activity	integral to membrane; integral to plasma membrane; membrane; plasma membrane	NA
Cys + Met	4	48,478,314	2	20	Glyma.04G213100	48485249	48499658	101.25	(1->3)-beta-D-glucan biosynthetic process; microsporogenesis; plant-type cell wall modification; pollen exine formation; pollen germination; pollen tube growth; pollen wall assembly; regulation of pollen tube growth	1	Vta1 like; 1	3-beta-glucan synthase component	PTHR12741	LYST-INTERACTING PROTEIN LIP5 (DOPAMINE RESPONSIVE PROTEIN DRG-1)	KOG0916
Cys + Met	6	46,800,853	3	36	Glyma.06g276800	46797209	46801814	biological process; indoleacetic acid biosynthetic process; tryptophan catabolic process	molecular function	nucleus	NA
					Glyma.06g276900	46806983	46817130	protein glycosylation; protein phosphorylation	ATP binding; kinase activity; protein kinase activity; protein serine/threonine kinase activity; transferase activity, transferring phosphorus-containing groups	nucleus	Tyrosine_kinase_specific_for_activated_(GTP-bound)_p21cdc42Hs
Cys	8	47,139,507	4	62	Glyma.08g359400	47124368	47126962	glucuronoxylan metabolic process; "lignin biosynthetic process"; "lignin catabolic process"; "oxidation-reduction process"; "phenylpropanoid metabolic process"; "plant-type cell wall biogenesis"; "xylan biosynthetic process"	copper ion binding; "hydroquinone:oxygen oxidoreductase activity"; "oxidoreductase activity"	apoplast; "extracellular region"	Multicopper_oxidases
					Glyma.08g359500	47130702	47135597	biological process	molecular function	extracellular region	NA
					Glyma.08g359600	47140158	47149000	mRNA splicing, via spliceosome; "protein import into nucleus"; "pyrimidine ribonucleotide biosynthetic process"; "rRNA processing"	nucleotide binding	CUL4-RING ubiquitin ligase complex; "nucleus"	WD_repeat_protein
					Glyma.08g359700	47157757	47168829	biological process	NA	integral to membrane; "plasma membrane"	NA
					Glyma.08g359800	47168830	47170284	NA	NA	NA	NA
					Glyma.08g359900	47170477	47175171	NA	ATPase activator activity; "chaperone binding"	cytoplasm	NA
					Glyma.08g360000	47176356	47200848	pollen exine formation	NA	Golgi apparatus; "endoplasmic reticulum"; "mitochondrion"	NA
Cys	8	43,871,472	5	28	Glyma.08g319700	43883280	43884470	NA	NA	NA	NA
					Glyma.08g319800	43889780	43897987	multicellular organismal development	molecular function	nucleus	Protein_involved_in_cell_differentiation/sexual_development
Cys + Met	10	3,945,266	6	289	Glyma.10g042600	3799853	3823081	anthocyanin accumulation in tissues in response to UV light; cell growth; cell tip growth; cell wall organization; cellulose metabolic process; cortical microtubule organization; mitosis; multidimensional cell growth; negative regulation of microtubule depolymerization; plant-type cell wall biogenesis; polysaccharide biosynthetic process; protein stabilization; regulation of hormone levels; root …	microtubule plus-end binding	cell cortex; cytoplasm; phragmoplast; plasma membrane; plasmodesma; spindle microtubule	NA
					Glyma.10g042700	3824581	3825381	biological process	nucleic acid binding; zinc ion binding	nucleus	NA
					Glyma.10g042800	3838844	3844535	chlorophyll biosynthetic process; gibberellic acid mediated signaling pathway; gibberellin biosynthetic process; heme biosynthetic process; negative gravitropism; negative regulation of photomorphogenesis; negative regulation of seed germination; red light signaling pathway; regulation of photomorphogenesis; regulation of seed germination; regulation of transcription, DNA-dependent; reproductive …	DNA binding; identical protein binding; phytochrome binding; protein binding; sequence-specific DNA binding transcription factor activity	nucleus	NA
					Glyma.10g042900	3847613	3850094	biological process; embryo sac egg cell differentiation	NA	nucleus	Predicted_MYND_Zn-finger_protein/hormone_receptor_interactor
					Glyma.10g043000	3853687	3857990	DNA endoreduplication; N-terminal protein myristoylation; fatty acid beta-oxidation; female gamete generation; gluconeogenesis; glycolysis; lateral root formation; leaf morphogenesis; maintenance of root meristem identity; male gamete generation; meristem growth; meristem structural organization; photorespiration; phyllome development; proteasomal ubiquitin-dependent protein catabolic process; pr…	ATP binding; ATPase activity; hydrolase activity; nucleoside-triphosphatase activity; nucleotide binding	cytoplasm; membrane; nucleus; proteasome complex; proteasome regulatory particle, base subcomplex	26S_proteasome_regulatory_complex,_ATPase_RPT2
					Glyma.10g043100	3863445	3864342	NA	NA	NA	NA
					Glyma.10g043200	3885201	3887963	hyperosmotic salinity response; response to heat; response to high light intensity; response to hydrogen peroxide	molecular function	mitochondrion	NA
					Glyma.10g043300	3904247	3906552	hyperosmotic salinity response; response to heat; response to high light intensity; response to hydrogen peroxide	molecular function	mitochondrion	NA
					Glyma.10g043400	3908753	3916267	DNA replication initiation; biological process; cell-cell signaling; chromatin silencing by small RNA; histone H3-K9 methylation; methylation-dependent chromatin silencing; petal formation; production of miRNAs involved in gene silencing by miRNA; production of ta-siRNAs involved in RNA interference; regulation of DNA replication; regulation of cell cycle; sepal formation; virus induced gene sile…	molecular function	nucleus	NA
					Glyma.10g043500	3919420	3921580	cation transport; cellular potassium ion homeostasis; protein targeting to vacuole; regulation of pH; sodium ion transmembrane transport; transmembrane transport; water homeostasis	monovalent cation:hydrogen antiporter activity; sodium:hydrogen antiporter activity; solute:hydrogen antiporter activity	chloroplast; endomembrane system; endoplasmic reticulum; integral to membrane	NA
					Glyma.10g043600	3921005	3926061	glucose catabolic process; regulation of ARF GTPase activity	ARF GTPase activator activity; DNA binding; zinc ion binding	Golgi apparatus; cytosol; nucleus	ADP-ribosylation_factor_GTPase_activator
					Glyma.10g043700	3930585	3936499	metabolic process; pollen tube growth	nucleotide binding; oxidoreductase activity	NA	Dehydrogenases_with_different_specificities_(related_to_short-chain_alcohol_dehydrogenases)
					Glyma.10g043800	3937435	3941020	NA	NA	mitochondrion	NA
					Glyma.10g043900	3946214	3948467	embryo development ending in seed dormancy; iron-sulfur cluster assembly; ovule development; thylakoid membrane organization; vegetative to reproductive phase transition of meristem	NA	chloroplast; mitochondrion	NA
					Glyma.10g044000	3949777	3951698	actin filament depolymerization; actin filament organization	actin binding	chloroplast; cytoplasm; intracellular	Actin_depolymerizing_factor
					Glyma.10g044100	3955040	3955426	NA	NA	NA	NA
					Glyma.10g044200	3959406	3968843	regulation of transcription, DNA-dependent	DNA binding; zinc ion binding	nucleus	NA
					Glyma.10g044300	3970039	3976490	arginine biosynthetic process; pyrimidine ribonucleotide biosynthetic process	acetyl-CoA:L-glutamate N-acetyltransferase activity; glutamate N-acetyltransferase activity	chloroplast; chloroplast stroma; mitochondrion	Putative_glutamate/ornithine_acetyltransferase
					Glyma.10g044400	3976029	3979706	biological process	molecular function	nucleus	NA
					Glyma.10g044500	3977141	3977803	NA	NA	NA	NA
					Glyma.10g044600	3980946	3982418	biological process	molecular function	mitochondrion	NA
					Glyma.10g044700	3984850	3988829	metabolic process; phosphate-containing compound metabolic process; response to cadmium ion	inorganic diphosphatase activity; magnesium ion binding	cytoplasm; cytosol; membrane	Inorganic_pyrophosphatase/Nucleosome_remodeling_factor,_subunit_NURF38
					Glyma.10g044800	4002984	4008333	glucosinolate biosynthetic process	NA	cytoplasm; membrane	NA
					Glyma.10g044900	4004545	4005523	Golgi organization; acetyl-CoA metabolic process; brassinosteroid biosynthetic process; calcium ion transport; response to cyclopentenone; response to salt stress; root hair elongation; sterol biosynthetic process	NA	anchored to membrane; anchored to plasma membrane; membrane; plasma membrane; vacuolar membrane	NA
					Glyma.10g045000	4007391	4011624	biological process; glucuronoxylan metabolic process; nuclear-transcribed mRNA catabolic process; photoperiodism, flowering; xylan biosynthetic process	molecular function	nucleus	NA
					Glyma.10g045100	4014516	4021304	phosphatidylinositol phosphorylation	hydrolase activity	cytoplasm	Inositol_polyphosphate_5-phosphatase_and_related_proteins
					Glyma.10g045200	4034799	4035293	ethylene biosynthetic process; intracellular signal transduction; regulation of transcription, DNA-dependent; respiratory burst involved in defense response; response to chitin	nucleic acid binding; sequence-specific DNA binding transcription factor activity; zinc ion binding	nucleus	NA
					Glyma.10g045300	4036736	4037634	intracellular signal transduction; regulation of transcription, DNA-dependent; respiratory burst involved in defense response; response to chitin	nucleic acid binding; sequence-specific DNA binding transcription factor activity; zinc ion binding	nucleus	NA
					Glyma.10g045400	4040116	4040940	intracellular signal transduction; regulation of transcription, DNA-dependent; respiratory burst involved in defense response; response to chitin	nucleic acid binding; sequence-specific DNA binding transcription factor activity; zinc ion binding	nucleus	NA
					Glyma.10g045500	4042401	4052283	microtubule-based movement	ATP binding; microtubule motor activity	nucleus	Kinesin-like_protein
					Glyma.10g045600	4069964	4075928	NA	NA	nucleus; plasma membrane	NA
					Glyma.10g045700	4082366	4084165	metal ion transport	metal ion binding	cellular component	Copper_chaperone
Cys + Met	11	33,737,294	7	69	Glyma.11G243400	33726766	33727611	biological process	zinc ion binding	nucleus	NA	NA
					Glyma.11G243500	33730090	33735177	biological process	transferase activity	GO:0009507	NA	NA
					Glyma.11G243600	33743871	33749429	N-terminal protein myristoylation; carbohydrate metabolic process; glycoside catabolic process; glycosylceramide catabolic process; lactose catabolic process; oligosaccharide metabolic process	alpha-galactosidase activity; catalytic activity; hydrolase activity	GO:0005576 GO:0005618 GO:0005737 GO:0009505	KOG2366	Alpha-D-galactosidase_(melibiase)
					Glyma.11G243700	33750461	33756998	99.1	acetyl-CoA metabolic process; brassinosteroid biosynthetic process; sterol biosynthetic process	transferase activity	NA	NA	NA	NA
					Glyma.11G243800	33759603	33766398	biological process; chromatin assembly or disassembly; chromatin silencing by small RNA; floral organ formation; histone H3-K9 methylation; histone modification; methylation-dependent chromatin silencing; pyrimidine ribonucleotide biosynthetic process; regulation of flower development	U1 snRNA binding; U2 snRNA binding	nucleus	NA
					Glyma.11G243900	33765535	33769384	GO:0006470 GO:0006487 GO:0006499 GO:0006888 GO:0006970 GO:0009409 GO:0009651 GO:0010224 GO:0010225 GO:0010374 GO:0016311 GO:0035556 GO:0043090 GO:0048481	GO:0004725 GO:0008138 GO:0016791 GO:0017017	GO:0005634 GO:0005829	DUAL SPECIFICITY PROTEIN PHOSPHATASE	KOG1716	Dual_specificity_phosphatase
					Glyma.11G244000	33776247	33780260	N-terminal protein myristoylation; innate immune response; negative regulation of defense response; salicylic acid biosynthetic process; salicylic acid mediated signaling pathway	zinc ion binding	plasma membrane	Predicted_E3_ubiquitin_ligase
					Glyma.11G244100	33781539	33789678	embryo development ending in seed dormancy; embryo sac egg cell differentiation; mitotic recombination; seed development	protein binding	nuclear envelope; nuclear pore; nucleus	Nuclear-export-signal_(NES)-containing_protein/polyadenylated-RNA_export_factor
Cys and Met	12	11,070,552	8	376	Glyma.12g112000	10904580	10907950	protein exit from endoplasmic reticulum; secretion by cell; ubiquitin-dependent protein catabolic process	ubiquitin-protein ligase activity; zinc ion binding	endoplasmic reticulum; membrane; nucleus	Predicted_E3_ubiquitin_ligase
					Glyma.12g112100	10907423	10907919	NA	NA	NA	NA
					Glyma.12g112200	10917937	10918838	carbohydrate biosynthetic process; microtubule nucleation	acetylglucosaminyltransferase activity; transferase activity, transferring glycosyl groups	Golgi apparatus; membrane	NA
					Glyma.12g112300	10924415	10925027	NA	NA	NA	NA
					Glyma.12g112400	10946601	10951160	biological process	molecular function	cellular component	26S_proteasome_regulatory_complex,_subunit_PSMD10
					Glyma.12g112500	10954248	10957612	biological process	molecular function	anchored to membrane; plasma membrane; pollen tube	NA
					Glyma.12g112600	10994732	10995542	biological process	molecular function	chloroplast	NA
					Glyma.12g112700	11011561	11012793	toxin catabolic process	glutathione transferase activity	cytoplasm	NA
					Glyma.12g112800	11059719	11059874	NA	NA	NA	NA
					Glyma.12g112900	11064160	11065437	oxidation-reduction process; riboflavin biosynthetic process	oxidoreductase activity; riboflavin synthase activity	chloroplast	Riboflavin_synthase_alpha_chain
					Glyma.12g113000	11066961	11068062	biological process	molecular function	nucleus	NA
					Glyma.12g113100	11078364	11079923	biological process	molecular function	NA	NA
					Glyma.12g113200	11088159	11094616	biological process	molecular function	nucleus	NA
					Glyma.12g113300	11127377	11132579	(1->3)-beta-D-glucan biosynthetic process; ER to Golgi vesicle-mediated transport; amino acid import; ammonium transport; anion transport; basic amino acid transport; callose deposition in cell wall; cellular membrane fusion; defense response; defense response by callose deposition; defense response by callose deposition in cell wall; defense response signaling pathway, resistance gene-dependent;…	1,3-beta-D-glucan synthase activity; transferase activity, transferring glycosyl groups	1,3-beta-D-glucan synthase complex; Golgi apparatus; plasma membrane; plasmodesma	NA
					Glyma.12g113400	11135703	11140450	carbohydrate metabolic process	catalytic activity; cation binding; hydrolase activity, hydrolyzing O-glycosyl compounds	extracellular region	NA
					Glyma.12g113500	11148838	11151470	biological process; phosphatidylinositol biosynthetic process	molecular function	cellular component	NA
					Glyma.12g113600	11159506	11161682	NA	NA	NA	NA
					Glyma.12g113700	11161811	11164152	biological process	molecular function	cellular component	NA
					Glyma.12g113800	11166297	11168829	NA	catalytic activity; epoxide hydrolase activity	peroxisome	Soluble_epoxide_hydrolase
					Glyma.12g113900	11169448	11174957	biological process	molecular function	NA	NA
					Glyma.12g114000	11250752	11257624	N-terminal protein myristoylation; protein phosphorylation	ATP binding; kinase activity; protein kinase activity; protein serine/threonine kinase activity; transferase activity, transferring phosphorus-containing groups	nucleus; plasma membrane	Cdc2-related_protein_kinase
Met and Cys + Met	12	33,771,811	9	270	Glyma.12g178200	33792838	33794688	biological process	molecular function	nucleus	NA
					Glyma.12g178300	33823039	33827742	biological process	molecular function	nucleus; plasma membrane	NA
					Glyma.12g178400	33829874	33833281	NA	NA	NA	NA
					Glyma.12g178500	33840402	33842306	cellular response to ethylene stimulus; cellular response to iron ion; cellular response to nitric oxide; regulation of iron ion transport; regulation of transcription, DNA-dependent; response to cytokinin stimulus; response to iron ion; transition metal ion transport	DNA binding; protein binding; sequence-specific DNA binding transcription factor activity	nucleus	NA
					Glyma.12g178600	33843855	33847552	NA	NA	NA	NA
					Glyma.12g178700	33847582	33850507	NA	NA	NA	NA
					Glyma.12g178800	33851671	33854688	cellular response to UV-B; cellular response to light intensity; cellular response to oxidative stress; cellular response to ozone; cellular response to salt stress; cellular response to sucrose stimulus; gene silencing by miRNA; removal of superoxide radicals; response to copper ion; response to iron ion; response to light stimulus; response to oxidative stress; toxin catabolic process	copper ion binding; metal ion binding; superoxide dismutase activity; zinc ion binding	apoplast; chloroplast; chloroplast stroma; thylakoid	Cu2+/Zn2+_superoxide_dismutase_SOD1
					Glyma.12g178900	33869988	33872144	hydrogen peroxide biosynthetic process; photoperiodism, flowering; protein desumoylation; regulation of transcription, DNA-dependent; vegetative to reproductive phase transition of meristem	nucleic acid binding; sequence-specific DNA binding transcription factor activity; zinc ion binding	intracellular; nucleus	NA
					Glyma.12g179000	33883831	33886351	cellular response to iron ion starvation; iron ion transport; nitrate transport; regulation of transcription, DNA-dependent; response to chitin; response to nitrate	sequence-specific DNA binding transcription factor activity; zinc ion binding	intracellular; nucleus	NA
					Glyma.12g179100	33895132	33895978	microtubule nucleation; nucleosome assembly	DNA binding	chloroplast stroma; chloroplast thylakoid; nucleolus; nucleosome; nucleus	Histone_H2B
					Glyma.12g179200	33903699	33910581	RNA interference; biological process; methylation-dependent chromatin silencing	zinc ion binding	nucleus	NA
					Glyma.12g179300	33928417	33933941	NA	zinc ion binding	NA	Predicted_E3_ubiquitin_ligase
					Glyma.12g179400	33972888	33973824	proteolysis; response to endoplasmic reticulum stress; systemic acquired resistance	serine-type carboxypeptidase activity	extracellular region	NA
					Glyma.12g179500	33977725	33980896	metabolic process; purine nucleobase transport; response to herbivore; response to insect; response to jasmonic acid stimulus; response to wounding; sesquiterpenoid biosynthetic process	(E)-beta-ocimene synthase activity; alpha-farnesene synthase activity; lyase activity; magnesium ion binding; myrcene synthase activity; terpene synthase activity	chloroplast; cytosol	NA
					Glyma.12g179600	33986377	33992239	proteolysis	peptidase activity; serine-type peptidase activity	chloroplast; extracellular region	Prolylcarboxypeptidase_(angiotensinase_C)
					Glyma.12g179700	34002160	34006655	proteolysis	peptidase activity; serine-type peptidase activity	chloroplast; extracellular region	Prolylcarboxypeptidase_(angiotensinase_C)
					Glyma.12g179800	34009158	34014157	proteolysis	aspartic-type endopeptidase activity	extracellular region	Aspartyl_protease
Cys	13	22,275,813	10	71	Glyma.13g108300	22262681	22264252	biological process	molecular function	nucleus	NA
					Glyma.13g108400	22269814	22272490	Golgi vesicle transport; cellular membrane fusion; protein transport; response to chitin; response to high light intensity; response to hydrogen peroxide; vesicle-mediated transport	protein binding	ESCRT III complex; multivesicular body	Vacuolar_assembly/sorting_protein_DID4
					Glyma.13g108500	22275237	22276684	NA	zinc ion binding	nucleus	NA
					Glyma.13g108600	22281423	22283365	biological process; photoperiodism	molecular function	nucleus	NA
					Glyma.13g108700	22288312	22289151	NA	NA	NA	NA
					Glyma.13g108800	22292666	22293942	RNA splicing, via endonucleolytic cleavage and ligation; biological process; cysteine biosynthetic process; glucosinolate biosynthetic process; methionine biosynthetic process	molecular function	chloroplast; chloroplast stroma; peroxisome	NA
					Glyma.13g108900	22294647	22296172	proteolysis	serine-type carboxypeptidase activity	extracellular region	NA
					Glyma.13g109000	22297325	22298522	biological process	molecular function	nucleus	NA
					Glyma.13g109100	22304272	22305931	fatty acid biosynthetic process; proanthocyanidin biosynthetic process; regulation of transcription, DNA-dependent; response to osmotic stress	DNA binding; sequence-specific DNA binding transcription factor activity	nucleus	Transcription_factor,_Myb_superfamily
					Glyma.13g109200	22310818	22314627	transcription from RNA polymerase III promoter	DNA-directed RNA polymerase activity; DNA binding	DNA-directed RNA polymerase III complex; nucleus	DNA-directed_RNA_polymerase_III_subunit
					Glyma.13g109300	22316829	22320089	regulation of transcription from RNA polymerase II promoter	RNA polymerase II transcription cofactor activity	mediator complex; nucleus	NA
					Glyma.13g109400	22321283	22322319	NA	NA	NA	NA
Cys; Met and Cys + Met	14	367.224	11	149	Glyma.14g001800	223148	224847	metabolic process	catalytic activity	cytosol; nucleus	Phosphoglycerate_mutase
					Glyma.14g001900	224848	226549	aerobic respiration; glycolysis; isocitrate metabolic process; metabolic process; oxidation-reduction process; pentose-phosphate shunt; photorespiration; response to cadmium ion; response to salt stress; tricarboxylic acid cycle	NAD binding; isocitrate dehydrogenase (NAD+) activity; magnesium ion binding; oxidoreductase activity, acting on the CH-OH group of donors, NAD or NADP as acceptor; zinc ion binding	mitochondrion	Isocitrate_dehydrogenase,_gamma_subunit
					Glyma.14g002000	226577	232249	drug transmembrane transport; transmembrane transport	antiporter activity; drug transmembrane transporter activity	chloroplast; membrane; plasma membrane	Uncharacterized_membrane_protein,_predicted_efflux_pump
					Glyma.14g002100	237158	241631	biological process	transferase activity, transferring glycosyl groups	Golgi apparatus; endosome; trans-Golgi network	NA
					Glyma.14g002200	251616	252376	NA	NA	NA	NA
					Glyma.14g002300	253744	258686	N-terminal protein myristoylation	NA	nucleus	NA
					Glyma.14g002400	262666	269931	N-terminal protein myristoylation; brassinosteroid mediated signaling pathway; protein phosphorylation; response to abscisic acid stimulus	ATP binding; kinase activity; protein binding; protein kinase activity; transferase activity, transferring phosphorus-containing groups	membrane; plasma membrane; plasmodesma; vacuole	Serine/threonine_protein_kinase
					Glyma.14g002500	276726	279703	metabolic process	UDP-glycosyltransferase activity; transferase activity, transferring glycosyl groups; transferase activity, transferring hexosyl groups	NA	UDP-glucuronosyl_and_UDP-glucosyl_transferase
					Glyma.14g002600	280278	282577	biological process; ethylene biosynthetic process; jasmonic acid biosynthetic process; jasmonic acid mediated signaling pathway; response to fungus; response to jasmonic acid stimulus; response to wounding	protein binding	nucleus	NA
					Glyma.14g002700	284497	291587	biological process	zinc ion binding	cytoplasm	Protein_involved_in_mRNA_turnover_and_stability
					Glyma.14g002800	293552	294736	biological process; cell wall macromolecule metabolic process; xylem development	molecular function	nucleus	NA
					Glyma.14g002900	296230	299990	biosynthetic process; phosphatidylcholine biosynthetic process; positive regulation of cell proliferation	catalytic activity; choline-phosphate cytidylyltransferase activity; nucleotidyltransferase activity	cytoplasm	Phosphorylcholine_transferase/cholinephosphate_cytidylyltransferase
					Glyma.14g003000	300925	303345	mRNA modification	NA	NA	NA
					Glyma.14g003100	304142	306158	NA	ATP binding; nucleoside-triphosphatase activity; nucleotide binding	nucleus	ATPase_related_to_the_helicase_subunit_of_the_Holliday_junction_resolvase
					Glyma.14g003200	306245	310111	aromatic amino acid family biosynthetic process; cell differentiation; chlorophyll biosynthetic process; cysteine biosynthetic process; leaf morphogenesis; methylglyoxal catabolic process to D-lactate; oxidation-reduction process; porphyrin-containing compound biosynthetic process; positive regulation of transcription, DNA-dependent; rRNA processing; tetrapyrrole biosynthetic process	coproporphyrinogen oxidase activity	apoplast; chloroplast; chloroplast stroma; plastid	Coproporphyrinogen_III_oxidase_CPO/HEM13
					Glyma.14g003300	312114	315407	metabolic process	N-acetyltransferase activity	cytoplasm	Predicted_N-acetyltransferase
					Glyma.14g003400	317498	319208	cysteine biosynthetic process; photosynthesis; photosynthesis, light harvesting	chlorophyll binding	chloroplast; chloroplast thylakoid; chloroplast thylakoid membrane; light-harvesting complex; membrane; plastoglobule; thylakoid	NA
					Glyma.14g003500	320046	323715	NA	NA	Golgi apparatus; endosome; integral to membrane; plasmodesma; trans-Golgi network; vacuolar membrane; vacuole	Endosomal_membrane_proteins,_EMP70
					Glyma.14g003600	326635	334399	biological process; chromatin silencing; histone H3-K9 methylation; regulation of DNA replication; regulation of G2/M transition of mitotic cell cycle	molecular function	chloroplast	NA
					Glyma.14g003700	335301	338695	DNA-dependent DNA replication; DNA methylation; DNA methylation on cytosine; DNA methylation on cytosine within a CG sequence; DNA replication; DNA replication initiation; cell division; cell proliferation; centromeric heterochromatin assembly; chromatin modification; chromatin organization; chromatin silencing; cytokinesis by cell plate formation; double-strand break repair via homologous recomb…	DNA binding; chromatin binding; double-stranded methylated DNA binding; histone binding; methyl-CpG binding; methyl-CpNpG binding; methyl-CpNpN binding; ubiquitin-protein ligase activity; zinc ion binding	chromocenter; nucleus	NA
					Glyma.14g003800	340346	341422	biological process	molecular function	chloroplast	NA
					Glyma.14g003900	344285	347951	RNA modification	molecular function	mitochondrion	NA
					Glyma.14g004000	348941	349856	biological process	molecular function	chloroplast	NA
					Glyma.14g004100	350385	354012	N-terminal protein myristoylation	AMP-activated protein kinase activity; protein binding	cytoplasm	Protein_involved_in_Snf1_protein_kinase_complex_assembly
					Glyma.14g004200	363328	365175	Golgi organization; acetyl-CoA metabolic process; brassinosteroid biosynthetic process; calcium ion transport; response to cyclopentenone; response to salt stress; root hair elongation; sterol biosynthetic process	NA	anchored to membrane; anchored to plasma membrane; membrane; plasma membrane; vacuolar membrane	NA
					Glyma.14g004300	366375	369919	response to oxidative stress	ADP-ribose diphosphatase activity; NAD binding; hydrolase activity	cytosol	Predicted_NUDIX_hydrolase_FGF-2_and_related_proteins
Met	14	6,721,937	12	70	Glyma.14G078600	6651847	6653742	80.69	MAPK cascade; aromatic amino acid family metabolic process; cellular amino acid biosynthetic process; chlorophyll metabolic process; coenzyme biosynthetic process; defense response; defense response to bacterium; defense response to fungus; detection of biotic stimulus; epoxygenase P450 pathway; glucosinolate biosynthetic process; glycine catabolic process; indoleacetic acid biosynthetic process;…	salicylic acid mediated signaling pathway; tryptophan catabolic process; unsaturated fatty acid biosynthetic process; vitamin metabolic process	chloroplast; chloroplast envelope; chloroplast thylakoid; chloroplast thylakoid membrane; membrane; mitochondrion; plastoglobule; thylakoid
					Glyma.14G078700	6670771	6674072	biological process	NA	exocyst; plasma membrane	NA
					Glyma.14G078800	6696629	6704290	protein autophosphorylation; protein phosphorylation	ATP binding; kinase activity; protein kinase activity; protein serine/threonine kinase activity; protein tyrosine kinase activity; transferase activity	GO:0005886	KOG1187
					Glyma.14G078900	6708124	6714523	biological process; cellular membrane fusion	nucleotide binding	cytoplasm; heterotrimeric G-protein complex	KOG0265
Cys + Met	15	50,494,392	13	118	Glyma.15g267600	50392785	50393327	NA	NA	NA	NA
					Glyma.15g267700	50399012	50406016	biological process	molecular function	cellular component	Predicted_sugar_transporter
					Glyma.15g267800	50415523	50417275	NA	NA	NA	NA
					Glyma.15g267900	50419663	50420770	biological process	NA	mitochondrion	NA
					Glyma.15g268000	50434297	50435918	NA	ATP binding; ATPase activity; nucleoside-triphosphatase activity; nucleotide binding	plasma membrane	AAA+-type_ATPase
					Glyma.15g268100	50445469	50448268	NA	zinc ion binding	nucleus	NA
					Glyma.15g268200	50451999	50453074	biological process; ethylene biosynthetic process; response to cyclopentenone; toxin catabolic process	molecular function	NA	NA
					Glyma.15g268300	50482677	50484349	biological process	molecular function	mitochondrion	NA
					Glyma.15g268400	50486694	50492385	Mo-molybdopterin cofactor biosynthetic process	4 iron, 4 sulfur cluster binding; catalytic activity; iron-sulfur cluster binding; metal ion binding	chloroplast; mitochondrion; molybdopterin synthase complex	Molybdenum_cofactor_biosynthesis_pathway_protein
					Glyma.15g268500	50490711	50502498	aerobic respiration; cellular carbohydrate metabolic process; glycolysis; response to cadmium ion; tricarboxylic acid cycle	ATP binding; citrate (SI)-synthase activity; transferase activity, transferring acyl groups, acyl groups converted into alkyl on transfer; zinc ion binding	cell wall; chloroplast; mitochondrion	Citrate_synthase
					Glyma.15g268600	50502534	50503431	biological process	NA	mitochondrion	NA
Met	16	3,028,024	14	56	Glyma.16g031700	2990306	3011329	defense response	ADP binding	nucleus	Apoptotic_ATPase
					Glyma.16g031800	3017265	3019791	biological process	molecular function	mitochondrion	NA
					Glyma.16g031900	3020537	3022581	intracellular signal transduction; leaf senescence; regulation of transcription, DNA-dependent; respiratory burst involved in defense response; response to chitin	sequence-specific DNA binding; sequence-specific DNA binding transcription factor activity	nucleus	NA
					Glyma.16g032000	3031286	3036010	NA	zinc ion binding	cytoplasm	Predicted_E3_ubiquitin_ligase
					Glyma.16g032100	3036064	3036231	NA	NA	NA	NA
					Glyma.16g032200	3050719	3054820	1-aminocyclopropane-1-carboxylate biosynthetic process; biosynthetic process; ethylene biosynthetic process	1-aminocyclopropane-1-carboxylate synthase activity; catalytic activity; pyridoxal phosphate binding; transferase activity	cytoplasm	1-aminocyclopropane-1-carboxylate_synthase,_and_related_proteins
					Glyma.16g032300	3062615	3063707	biological process	molecular function	nucleus	NA
Cys	19	47,167,248	15	225	Glyma.19g219200	47156470	47158828	N-terminal protein myristoylation; response to cadmium ion; small GTPase mediated signal transduction	GTP binding; copper ion binding; phospholipase activator activity	Golgi apparatus; cytosol; intracellular; membrane; plasma membrane; vacuolar membrane	GTP-binding_ADP-ribosylation_factor_Arf1
					Glyma.19g219300	47160238	47164081	Golgi organization; anthocyanin-containing compound biosynthetic process; aromatic amino acid family metabolic process; calcium ion transport; cellular amino acid biosynthetic process; coenzyme biosynthetic process; glycine catabolic process; isopentenyl diphosphate biosynthetic process, mevalonate-independent pathway; jasmonic acid biosynthetic process; lipoate metabolic process; nitrogen compou…	ATP binding; acetylglutamate kinase regulator activity; enzyme regulator activity; magnesium ion binding; protein binding	chloroplast; chloroplast thylakoid; cytosol; plastid	NA
					Glyma.19g219400	47164172	47165706	biological process	molecular function	cytoplasm; cytosol	NA
					Glyma.19g219500	47177441	47182159	anion transport; cell wall pectin metabolic process; cellular response to iron ion starvation; iron ion transport; nitrate transport; plant-type cell wall cellulose metabolic process; response to nitrate	anion:anion antiporter activity; inorganic anion exchanger activity	integral to membrane; membrane	NA
					Glyma.19g219600	47187573	47188318	NA	NA	NA	NA
					Glyma.19g219700	47198635	47201809	carbohydrate metabolic process	polygalacturonase activity	extracellular region	NA
					Glyma.19g219800	47208749	47210366	metabolic process	nucleotide binding; oxidoreductase activity	cytoplasm	Reductases_with_broad_range_of_substrate_specificities
					Glyma.19g219900	47215195	47219376	biological process	molecular function	extracellular region	NA
					Glyma.19g220000	47221481	47226117	NA	zinc ion binding	intracellular; nucleus	Predicted_E3_ubiquitin_ligase
					Glyma.19g220100	47227073	47238993	biological process	nucleotide binding	CUL4-RING ubiquitin ligase complex; cytoplasm	WD-repeat_protein_WDR6,_WD_repeat_superfamily
					Glyma.19g220200	47244556	47247568	S-adenosylmethionine biosynthetic process; cellular response to iron ion; response to cadmium ion; response to osmotic stress	ATP binding; copper ion binding; methionine adenosyltransferase activity	cell wall; cytoplasm; cytosol; extracellular vesicular exosome; nucleolus; plasmodesma	S-adenosylmethionine_synthetase
					Glyma.19g220300	47252093	47255804	protein phosphorylation	ATP binding; kinase activity; protein kinase activity; protein serine/threonine kinase activity; transferase activity, transferring phosphorus-containing groups	cytoplasm	Serine/threonine_protein_kinase
					Glyma.19g220400	47259630	47265280	purine nucleobase transport	organic anion transmembrane transporter activity	Golgi apparatus; plasma membrane	Glucose-6-phosphate/phosphate_and_phosphoenolpyruvate/phosphate_antiporter
					Glyma.19g220500	47266718	47268260	photoperiodism, flowering; protein folding	heat shock protein binding	cytoplasm	NA
					Glyma.19g220600	47270582	47272486	cell wall modification	enzyme inhibitor activity; pectinesterase activity	cell wall; extracellular region; plant-type cell wall; plasmodesma; pollen tube	NA
					Glyma.19g220700	47273933	47277485	translational termination	translation release factor activity; translation release factor activity, codon specific	chloroplast; cytoplasm	Mitochondrial_polypeptide_chain_release_factor
					Glyma.19g220800	47280282	47281191	regulation of transcription, DNA-dependent	DNA binding; sequence-specific DNA binding transcription factor activity	chloroplast; nucleus	NA
					Glyma.19g220900	47284077	47285618	NA	NA	mitochondrion	NA
					Glyma.19g221000	47294534	47297141	potassium ion transmembrane transport	outward rectifier potassium channel activity; potassium channel activity	chloroplast; membrane; plant-type vacuole membrane	NA
					Glyma.19g221100	47305393	47307557	NA	transferase activity; transferase activity, transferring acyl groups other than amino-acyl groups	cytoplasm	NA
					Glyma.19g221200	47307777	47310649	biological process	molecular function	nucleus	Uncharacterized_conserved_protein
					Glyma.19g221300	47313887	47319246	ER to Golgi vesicle-mediated transport; intracellular protein transport	zinc ion binding	COPII vesicle coat; cytosol	Vesicle_coat_complex_COPII,_subunit_SEC23
					Glyma.19g221400	47321122	47326152	prolyl-tRNA aminoacylation; tRNA aminoacylation for protein translation	ATP binding; aminoacyl-tRNA ligase activity; nucleotide binding; proline-tRNA ligase activity	cytoplasm; cytosol; membrane; plasmodesma	Prolyl-tRNA_synthetase
					Glyma.19g221500	47328896	47330080	NA	NA	NA	NA
					Glyma.19g221600	47338816	47342912	carbohydrate metabolic process; response to cyclopentenone	polygalacturonase activity	extracellular region; vacuole	NA
					Glyma.19g221700	47349623	47354478	negative regulation of transcription, DNA-dependent; regulation of transcription, DNA-dependent	sequence-specific DNA binding; sequence-specific DNA binding transcription factor activity	nucleus	NA
					Glyma.19g221800	47376659	47378397	amino acid transport; carbohydrate metabolic process; cell wall macromolecule catabolic process; defense response to fungus; nitrate transport; response to nitrate	chitinase activity	cell wall; extracellular region	Predicted_chitinase
Cys; Met and Cys + Met	20	31,861,877	16	139	Glyma.20g085100	31774770	31779804	biological process; plant-type cell wall modification; pollen tube growth	molecular function	nucleus	CCT motif	NA	NA
					Glyma.20g085200	31784964	31786969	actin filament bundle assembly; cellular membrane fusion	actin filament binding; sequence-specific DNA binding transcription factor activity; zinc ion binding	actin cytoskeleton; cytoplasm; plasma membrane	LIM domain	NA	NA
					Glyma.20g085300	31823173	31827117	biological process	molecular function	nucleus; vacuole	Domain of unknown function (DUF3527)	NA	NA
					Glyma.20g085400	31828204	31832688	embryo development ending in seed dormancy; translation	structural constituent of ribosome	chloroplast; cytosolic large ribosomal subunit; ribosome	Ribosomal protein L14p/L23e	50S/60S RIBOSOMAL PROTEIN L14/L23	60S_ribosomal_protein_L14/L17/L23
					Glyma.20g085500	31850124	31852110	anthocyanin accumulation in tissues in response to UV light; cell growth; cell tip growth; cell wall organization; cellulose metabolic process; multidimensional cell growth; plant-type cell wall biogenesis; polysaccharide biosynthetic process; regulation of hormone levels; root hair elongation	acid phosphatase activity	cell wall; plant-type cell wall; plasmodesma; vacuolar membrane; vacuole	HAD superfamily, subfamily IIIB (Acid phosphatase)	60S RIBOSOMAL PROTEIN L10	NA
					Glyma.20g085600	31889174	31891721	cellular response to phosphate starvation; lipid metabolic process	phosphatidate phosphatase activity	apoplast; membrane; nucleus	LNS2 (Lipin/Ned1/Smp2)	LIPIN	NA
Cys; Met and Cys + Met	20	37,038,638	17	64	Glyma.20g128900	37033657	37036248	biological process	molecular function	endoplasmic reticulum	Reticulon
					Glyma.20g129000	37038318	37040153	cellular response to phosphate starvation; galactolipid biosynthetic process; negative regulation of transcription, DNA-dependent; phosphate ion transport	molecular function	nucleus	Protein_involved_in_vacuolar_polyphosphate_accumulation,_contains_SPX_domain
					Glyma.20g129100	37041951	37044659	cellular metal ion homeostasis; protein import into chloroplast stroma	copper uptake transmembrane transporter activity; iron ion transmembrane transporter activity; protein homodimerization activity	Tic complex; chloroplast; chloroplast envelope; chloroplast inner membrane	NA
					Glyma.20g129200	37049072	37052666	protein phosphorylation; transmembrane receptor protein tyrosine kinase signaling pathway	ATP binding; protein kinase activity; protein serine/threonine kinase activity; protein tyrosine kinase activity; transferase activity, transferring phosphorus-containing groups	NA	Serine/threonine_protein_kinase
					Glyma.20g129300	37056716	37059915	biological process	hydrolase activity	nucleus	NA
					Glyma.20g129400	37061238	37064473	L-serine biosynthetic process; megagametogenesis; metabolic process; oxidation-reduction process	ATP binding; NAD binding; amino acid binding; cofactor binding; nucleotide binding; oxidoreductase activity, acting on the CH-OH group of donors, NAD or NADP as acceptor; phosphoglycerate dehydrogenase activity	chloroplast; chloroplast stroma; membrane; mitochondrion; plastid	D-3-phosphoglycerate_dehydrogenase,_D-isomer-specific_2-hydroxy_acid_dehydrogenase_superfamily
					Glyma.20g129500	37068061	37080273	citrate transport; pyruvate transport; sodium ion transmembrane transport; sodium ion transport; transmembrane transport	citrate transmembrane transporter activity; potassium:hydrogen antiporter activity; pyruvate transmembrane transporter activity; sodium:hydrogen antiporter activity	chloroplast; integral to membrane	NA
					Glyma.20g129600	37075297	37078272	cellular response to UV-A; cellular response to high light intensity; chlorophyll biosynthetic process; isopentenyl diphosphate biosynthetic process, mevalonate-independent pathway; pentose-phosphate shunt; photosynthetic electron transport in photosystem I; photosystem II assembly; plastid organization; rRNA processing; regulation of proton transport; response to blue light; response to far red …	chlorophyll binding	chloroplast thylakoid membrane	NA
					Glyma.20g129700	37084005	37088880	L-methionine salvage from methylthioadenosine; cellular response to ethylene stimulus; cellular response to iron ion; cellular response to nitric oxide; methionine biosynthetic process	S-methyl-5-thioribose kinase activity; identical protein binding; transferase activity, transferring phosphorus-containing groups	cytosol	NA
					Glyma.20g129800	37087109	37088060	NA	NA	NA	NA
					Glyma.20g129900	37091399	37092697	defense response	NA	extracellular region	NA
					Glyma.20g130000	37095050	37095962	defense response	NA	extracellular region	NA
